# Supplementary material for: Lipidomic Analysis to Assess the Correlation between Ceramides, Stress Hyperglycemia, and HbA1c in Acute Myocardial Infarction
Source: Molecules. 2023 Jan 11;28(2):716. doi: 10.3390/molecules28020716 (PMC9862855; doi:10.3390/molecules28020716)
Supplement: Supplementary file 1 [file molecules-28-00716-s001.zip]

Archive with 1 entries (1 files):
- molecules-2129769-supplementary.pdf
